# Supplementary material for: The clinical benefit of array-based comparative genomic hybridization for detection of copy number variants in Czech children with intellectual disability and developmental delay
Source: BMC Med Genomics. 2019 Jul 23;12:111. doi: 10.1186/s12920-019-0559-7 (PMC6651926; doi:10.1186/s12920-019-0559-7)
Supplement: Supplementary file 1 — Confirmation of chromosomal aberrations detected by G-banding karyotype in 32 children with ID/DD, ASD and MCA. (XLSX 12 kb) [file 12920_2019_559_MOESM1_ESM.xlsx]

## Sheet: List1
Additional File 1: Confirmation of chromosomal aberrations detected by G-banding karyotype in 32 children with ID/DD, ASD and MCA
Patient nr.	G-banding karyotype	DNA microarray result
301	46,XY,der(10)	arr[GRCh37] 1q32.1q44(203676159_249212668)x3,10q26.3(132932808_135434178)x1
13	n/a	arr[GRCh37] 1q41q42.3(220846877_235330925)x3
179	46,XY,der(5)	arr[GRCh37] 2p25.3p25.1(30341_9425957)x3,5p15.33(26142_2079895)x1
278	n/a	arr[GRCh37] 2p25.3p23.3(4120369_26632533)x1
464	46,XY,der(3)	arr[GRCh37] 3p14.2(61125147_61673611)x1,3q26.2q26.31(169272415_174713426)x1
19	46,XX,der(4)	arr[GRCh36] 4p16.3p16.1(62320_8783335)x1,8p23.3p23.1(63884_8083696)x3
74	46,XY,del(4)	arr[GRCh37] 4q13.2q21.22(67587132_83722722)x1
22	46,XY,del(6)(q24.3-q25.2)	arr[GRCh36] 6q24.3q25.2(148854541_154562359)x1
351	46,XY,dup(7)(q?31q?32)	arr[GRCh37] 7q22.3q32.2(104516030_129950217)x3
61	46,XY,der(7)	arr[GRCh37] 7q32.1q34(128274116_139667914)x1
289	46,XY,der(13)t(9;13)(p11;p11.1)pat	arr[GRCh37] 9p24.3p11.2(204193_44259464)x3
166	46,XX,der(12) de novo	arr[GRCh37] 12p13.33p13.31(194249_5421087)x1,18p11.32p11.21(118760_14951330)x3
281	46,XX,der(18)t(12;18)	arr[GRCh37] 12q24.33(130706081_133779076)x3,18q21.2q23(49305962_78010032)x1
90	46,XX,del(13)	arr[GRCh37] 13q14.13q22.3(46740711_77772666)x1
4	46,XY,add(13)	arr[GRCh37] 13q31.1q31.2(83155143_89693730)x1,15q14q22.31(36319140_64610099)x3
460	46,XY,r(13)(p11.2q33.2)[23]/45,XY,-13[7]	arr[GRCh37] 13q33.2q34(106850332_115059020)x1
80	46,XY,dup(14)	arr[GRCh37] 14q32.2q32.33(96769347_107287505)x3
449	46,XY,del(16)(q23.1-q24.1)	arr[GRCh37] 16q23.1q24.1(75281808_85508509)x1
170	46,XX,der(17)t(17;22)(p13.3;q13.32)mat	arr[GRCh37] 17p13.3(51885_1405714)x1,22q13.2q13.33(43653392_51219009)x3
401	46,XY,dic(18;18)(18pter-18q2?3::18q2?3-18pter)[21]/46,XY,del(18)(q2?3)[9]	arr[GRCh37] 18p11.32p11.21(14316_14928854)x3,18q11.1q22.3(18620055_70659074)x3,18q22.3q23(70799747_77982126)x1
202	46,XX,der(18)	arr[GRCh37] 18p11.32p11.21(118760_14966054)x3,18q11.1q12.1(18529851_26141056)x3,18q22.2q23(67017890_78011032)x1
76	45,XY,t(18;21)(q11;q11?)	arr[GRCh37] 18p11.32p11.21(148963_14158122)x1
227	47,XY,+r(20)[25]/46,XY[5]	arr[GRCh37] 20p13p11.1(4102354_26199171)x3,20q11.21(29857590_30800011)x3
48	46,XX,der(20)t(20;22)(q13.3;p11.2)pat	arr[GRCh37] 20q13.33(61209409_62949149)x1
463**	47,XY,+mar[6]/46,XY[4]	arr[GRCh37] 21q11.2q21.1(14640392_20672710)x2~3
12	46,XY,r(22)[34]/46,XY[66]	arr[GRCh37] 22q13.2q13.33(44013344_51063485)x1~2
105	47,XY,+dic(X)(Xpter-Xq27.1::Xq27.1-Xpter)	arr[GRCh37] Xp22.33p11.21(61529_57931761)x3,Xq11.1q27.1(61931689_140030900)x3
169	45,X[5]/46,X,r(x)[5]	arr[GRCh37] Xp22.33p22.2(2634959_15859056)x1,Xp22.2p11.21(16468882_58002177)x1~2,Xq11.1q21.1(61998756_76089015)x1~2,Xq21.1q28(76142027_151647157)x1
280	46,der(X)t(X;Y),Y	arr[GRCh37] Xp22.33p22.31(2701273_8531171)x0,Yq11.221q12(15991426_59002403)x2
234*	47,XXX	arr(X)x3
488*	47,XXX	arr(X)x3
413*	47,XYY	arr(1-22)x2,(X)x1,(Y)x2
* patients with gonosomal aneuploidies
** patient with marker chromosome derived from chromosome 21 (in mosaic form)
n/a = not assesed, the record of G-banding karyotype result is not available in the medical record
