# Supplementary material for: The clinical benefit of array-based comparative genomic hybridization for detection of copy number variants in Czech children with intellectual disability and developmental delay
Source: BMC Med Genomics. 2019 Jul 23;12:111. doi: 10.1186/s12920-019-0559-7 (PMC6651926; doi:10.1186/s12920-019-0559-7)
Supplement: Supplementary file 2 — Recurrent pathogenic/likely pathogenic CNVs detected by array-CGH in 36 children with ID/DD, ASD and MCA. (XLSX 14 kb) [file 12920_2019_559_MOESM2_ESM.xlsx]

## Sheet: recurrent pathogenic CNV
Additional File 2: Recurrent pathogenic/likely pathogenic CNVs detected by array-CGH in 36 children with ID/DD, ASD and MCA
Summary of recurrent microdeletions
Patient nr.	gender	age (yrs)	DNA microarray result	size (Mb)	OMIM „disease-causing“ genes		origin
194	M	7	arr[GRCh37] 1q21.1q21.2(145042982_147824207)x1	2.781	5	HJV, RBM8A, PEX11B, GJA5, GJA8	n/a
276	M	6	arr[GRCh37] 1q21.1q21.2(146506310_147824207)x1	1.318	2	GJA5, GJA8	n/a
504	M	0	arr[GRCh37] 1q21.1q21.2(146564743_147786706)x1	1.222	2	GJA5, GJA8	n/a
123	F	1	arr[GRCh37] 1q43q44(240983677_245665521)x1	4.682	6	FH, SDCCAG8, AKT3, ZBTB18, COX20, HNRNPU	de novo
205	F	9	arr[GRCh37] 1q43q44(242807686_244541781)x1	1.734	3	SDCCAG8, AKT3, ZBTB18	n/a
293	F	13	arr[GRCh37] 1q43q44(242512907_247380623)x1	4.868	5	SDCCAG8, AKT3, ZBTB18, COX20, HNRNPU	de novo
54	F	3	arr[GRCh37] 7q11.23(72726572_74133332)x1	1.407	1	ELN	n/a
43	F	16	arr[GRCh37] 15q11.1q13.1(20323683_28795693)x1	8.472	9	NIPA1, MKRN3, MAGEL2, NDN, SNRPN, UBE3A, GABRB3, OCA2, HERC2	de novo
321	F	4	arr[GRCh37] 15q11.2(22304596_23179948)x1	0.875	1	NIPA1	mat
441	F	2	arr[GRCh37] 15q11.2(22765628_23208901)x1	0.443	1	NIPA1	mat
473	M	8	arr[GRCh37] 15q11.2(22784523_23179948)x1	0.395	1	NIPA1	mat
461	F	5	arr[GRCh37] 15q13.2q13.3(31014508_32914140)x1	1.900	2	FAN1, TRPM1	de novo
342	M	10	arr[GRCh37] 16p13.11(14968855_16292235)x1	1.323	3	NDE1, MYH11, ABCC6	mat
246	M	7	arr[GRCh37] 16p12.2(21951379_22407931)x1	0.457	1	UQCRC2	n/a
284	F	4	arr[GRCh37] 16p11.2(29652999_30198600)x1	0.546	5	KIF22, PRRT2, ALDOA, TBX6, CORO1A	de novo
211	M	9	arr[GRCh37] 16p11.2(29664529_30198600)x1	0.534	5	KIF22, PRRT2, ALDOA, TBX6, CORO1A	n/a
361	M	3	arr[GRCh37] 16p11.2(29673954_30198600)x1	0.525	5	KIF22, PRRT2, ALDOA, TBX6, CORO1A	de novo
345	M	5	arr[GRCh37] 17p11.2(16757564_20157423)x1	3.400	9	TNFRSF13B, FLCN, RAI1, ATPAF2, MYO15A, TOP3A, B9D1, ALDH3A2, AKAP10	de novo
422	M	2	arr[GRCh37] 17q12(34817422_36168104)x1	1.351	3	ZNHIT3, PIGW, HNF1B	de novo
328	F	0	arr[GRCh37] 22q11.21(18894835_21440514)x1	2.546	14	PRODH, SLC25A1, CDC45L, GP1BB, TBX1, TXNRD2, COMT, TANGO2, RTN4R, SCARF2, PI4KA, HCF2, SNAP29, LZTR1	n/a
537	F	12	arr[GRCh37] 22q11.21(18919942_20311763)x1	1.392	9	PRODH, SLC25A1, CDC45L, GP1BB, TBX1, TXNRD2, COMT, TANGO2, RTN4R	n/a
479	F	6	arr[GRCh37] 22q11.21(18919942_21440514)x1	2.521	14	PRODH, SLC25A1, CDC45L, GP1BB, TBX1, TXNRD2, COMT, TANGO2, RTN4R, SCARF2, PI4KA, HCF2, SNAP29, LZTR1	n/a
107	M	2	arr[GRCh37] 22q11.21q11.22(21025654_22467751)x1	1.442	4	PI4KA, HCF2, SNAP29, LZTR1	de novo
371	F	8	arr[GRCh37] 22q13.31q13.33(47865880_51178264)x1	3.312	9	ALG12, MLC1, TUBGCP6, SBF1, SCO2, TYMP, CHKB, ARSA, SHANK3	n/a
Summary of recurrent microduplications
Patient nr.	sex	age (yrs)	DNA microarray result	size (Mb)	OMIM „disease-causing“ genes		origin
109	M	2	arr[GRCh37] 1q21.1q21.2(146310951_147824207)x3	1.513	2	GJA5, GJA8	n/a
189	F	9	arr[GRCh37] 1q21.1q21.2(145740598_149243967)x3	3.503	2	GJA5, GJA8	n/a
154	F	4	arr[GRCh37] 15q11.2q13.1(23689774_28559402)x3	4.870	8	MKRN3, MAGEL2, NDN, SNRPN, UBE3A, GABRB3, OCA2, HERC2	mat
381	M	17	arr[GRCh37] 15q11.2q13.1(23813289_28525460)x3	4.712	7	MAGEL2, NDN, SNRPN, UBE3A, GABRB3, OCA2, HERC2	n/a
411	M	13	arr[GRCh37] 15q11.2q13.1(23739358_28525460)x3	4.786	8	MKRN3, MAGEL2, NDN, SNRPN, UBE3A, GABRB3, OCA2, HERC2	pat
186	M	2	arr[GRCh37] 16p11.2(29652999_30197341)x3	0.544	5	KIF22, PRRT2, ALDOA, TBX6, CORO1A	de novo
265	F	7	arr[GRCh37] 17q11.2(28926812_30362413)x3	1.436	2	RNF135, NF1	n/a
372	M	5	arr[GRCh37] 17q11.2(29024352_30326958)x3	1.303	2	RNF135, NF1	n/a
59	M	4	arr[GRCh37] 17q12(34611352_36248918)x3	1.638	4	CCL3L1, ZNHIT3, PIGW, HNF1B	n/a
285	M	1	arr[GRCh37] 22q11.21(18641409_21464119)x3	2.823	15	USP18, PRODH, SLC25A1, CDC45L, GP1BB, TBX1, TXNRD2, COMT, TANGO2, RTN4R, SCARF2, PI4KA, HCF2, SNAP29, LZTR1	mat
128	F	1	arr[GRCh37] 22q11.21(18894835_21809009)x3	2.914	14	PRODH, SLC25A1, CDC45L, GP1BB, TBX1, TXNRD2, COMT, TANGO2, RTN4R, SCARF2, PI4KA, HCF2, SNAP29, LZTR1	pat
445	M	7	arr[GRCh37] 22q11.21(20754422_21801661)x3	1.047	5	SCARF2, PI4KA, HCF2, SNAP29, LZTR1	de novo
The CNVs are listed according to the chromosome number and genomic position. The groups of patients/single patients with identical recurrent CNVs (microdeletions and microduplications separately) are in bold frames.
n/a = not assesed (maternal, paternal, or both parental DNA samples were not available)
mat = maternal origin, pat = paternal origin
