# Supplementary material for: The clinical benefit of array-based comparative genomic hybridization for detection of copy number variants in Czech children with intellectual disability and developmental delay
Source: BMC Med Genomics. 2019 Jul 23;12:111. doi: 10.1186/s12920-019-0559-7 (PMC6651926; doi:10.1186/s12920-019-0559-7)
Supplement: Supplementary file 3 — Non-recurrent pathogenic/likely pathogenic CNVs detected by array-CGH in 26 children with ID/DD, ASD and MCA. (XLSX 14 kb) [file 12920_2019_559_MOESM3_ESM.xlsx]

## Sheet: List1
Additional File 3: Non-recurrent pathogenic/likely pathogenic CNVs detected by array-CGH in 26 children with ID/DD, ASD and MCA
Summary of non-recurrent microdeletions
Patient nr.	gender	age (yrs)	DNA microarray result	size (Mb)	OMIM „disease-causing“ or candidate genes*		origin
297	M	4	arr[GRCh37] 1p22.2p22.1(91236275_92945641)x1	1.709	5	ZNF644, HFM1, BRDT, GLML, GFI1	de novo
70	F	0	arr[GRCh37] 1q23.3q24.2(161052711_167244113)x1	6.191	15	NECTIN4, UFC1, PPOX, NDUFS2, APOA2, MPZ, SDHC, FCGR2A, FCGR3A, FCGR3B, FCGR2B, ATF6, DDR2, PBX1, TMCO1	n/a
262	F	1	arr[GRCh37] 1q44(244662372_245634397)x1	0.972	2	COX20, HNRNPU	de novo
199	M	0	arr[GRCh37] 2p11.2p11.1(87880812_91805166)x1	3.924	2	EIF2AK3, RPIA	de novo
25*	F	18	arr[GRCh36] 2q37.3(241193970_242628939)x1	1.435	4	KIF1A, AGXT, D2HGDH, PDCD1	mat
27*	M	14	arr[GRCh36] 2q37.3(241193970_242717067)x1	1.523	4	KIF1A, AGXT, D2HGDH, PDCD1	mat
56	F	4	arr[GRCh37] 5q14.3q15(86817800_92661343)x1	5.844	2	MEF2C, ADGRV1	n/a
490	M	5	arr[GRCh37] 6q15q16.1(93007777_95148784)x1	2.141	1	EPHA7	n/a
323	F	8	arr[GRCh37] 7p14.3p14.2(30845668_35791265)x1	4.946	9	AQP1, GHRHR, GSBS, PDE1C, NT5C3A, RP9, PTHB1, BMPER, NPSR1, TBX20	de novo
5	F	7	arr[GRCh37] 7q11.23q21.11(74144422_77809560)x1	3.665	8	NCF1, POR, MDH2, HSPB1, YWHAG, ZP3, PTPN12, MAGI2	de novo
171	F	13	arr[GRCh37] 8p23.3p23.1(176814_10286016)x1	10.109	3	CLN8, ARHGEF10, MCPH1	n/a
352	M	1	arr[GRCh37] 9p24.3p24.1(204193_6996331)x1	6.792	10	DOCK8, KANK1, SMARCA2, VLDLR, KCNV2, GLIS3, SLC1A1, PLPP6, JAK2, GLDC	n/a
111	F	2	arr[GRCh37] 9q22.32q31.1(97428395_103627727)x1	6.199	15	FANCC, PTCH1, ERCC6L2, HSD17B3, TDRD7, XPA, FOXE1, NANS, GABBR2, ANKS6, GALNT12, TGFBR1, ALG2, CSMF, INVS	de novo
500	F	0	arr[GRCh37] 10p15.3p15.1(148206_6247262)x1	6.099	5	ZMYND11, KLF6, AKR1C2, AKR1C4, IL2RA	de novo
497	F	0	arr[GRCh37] 11q24.2q25(124937670_134615686)x1	9.678	15	STT3A, HYLS1, PUS3, CDON, FOXRED1, TIRAP, DCPS, FLI1, KCNJ1, KCNJ5, ST14, OPCML, JAM3, NCAPD3, ACAD8	de novo
334	F	4	arr[GRCh37] 12p13.2p12.3(11787045_16732343)x1	4.945	10	ETV6, LRP6, CDKN1B, GRIN2B, GUCY2C, ART4, MGP, PDE6H, PTPRO, EPS8	de novo
42	M	1	arr[GRCh37] 14q23.1q23.2(59588427_63237193)x1	3.649	4	SIX6, SIX1, TRMT5, PRKCH	de novo
327	M	4	arr[GRCh37] 14q32.33(105394910_107278770)x1	1.884	1	BRF1, PACS2	pat
487	M	4	arr[GRCh37] 18p11.32p11.31(14316_6395506)x1	6.381	3	SMCHD1, LPIN2, TGIF1	mat
243	F	5	arr[GRCh37] 21q22.3(44848305_48090317)x1	3.242	10	CSTB, AIRE, CFAP410, TSPEAR, ITGB2, COL18A1, COL6A1, COL6A2, FTCD, LSS, MCM3AP, PCNT	pat
172	F	3	arr[GRCh37] 22q12.3q13.1(37381610_39050040)x1	1.668	7	KCTD17, TMPRSS6, RAC2, LGALS2, TRIOBP, SOX10, PLA2G6	de novo
Summary of non-recurrent microduplications
Patient nr.	sex	age (yrs)	DNA microarray result	size (Mb)	OMIM „disease-causing“ genes*		origin
212	F	5	arr[GRCh37] 2q11.1q11.2(96755045_98021592)x3	1.267	6	ADRA2B, TMEM127, SNRNP200, NCAPH, LMAN2L, CNNM4	mat
348	F	11	arr[GRCh37] 5q31.1(131995938_135423431)x3	3.427	6	IL13, GDF9, UQCRQ, AFF4, SAR1B, PITX1	n/a
114	M	8	arr[GRCh37] 8q24.13(124982301_126102049)x3	1.120	3	RNF139, NDUFB9, WSHC5	mat
141	M	7	arr[GRCh37] 9q21.11q21.12(70984481_73358436)x3	2.374	3	PRKACG, FXN, TJP2	n/a
147	M	10	arr[GRCh37] 16p13.12p12.3(14762239_18162167)x3	3.400	4	NDE1, MYH11, ABCC6, XYLT1	pat
abbreviations: F = female, M = male, n/a = not assesed, pat = paternal, mat = maternal
Patients nr. 25* and 27* are siblings
*OMIM "disease-causing" genes highlighted in bold could be causative or contributed in the patients’ phenotypes
