# Supplementary material for: The clinical benefit of array-based comparative genomic hybridization for detection of copy number variants in Czech children with intellectual disability and developmental delay
Source: BMC Med Genomics. 2019 Jul 23;12:111. doi: 10.1186/s12920-019-0559-7 (PMC6651926; doi:10.1186/s12920-019-0559-7)
Supplement: Supplementary file 6 — Likely benign CNVs detected by array-CGH in 50 children with ID/DD, ASD and MCA. (XLSX 14 kb) [file 12920_2019_559_MOESM6_ESM.xlsx]

## Sheet: List1
Additional File 6: Likely benign CNVs detected by array-CGH in 50 children with ID/DD, ASD and MCA
Summary of likely benign CNVs
Patient nr.	gender	age (yrs)	DNA microarray result	size (Mb)	OMIM „disease-causing“ genes		origin
201	F	1	arr[GRCh37] 1p36.32(2694731_3202657)x3	0.508	1	PRDM16	mat
316	M	10	arr[GRCh37] 1q25.1(175448847_175726866)x3	0.278	0		pat
116	M	2	arr[GRCh37] 1q43(241482239_241688890)x3	0.207	1	FH	n/a
113	M	10	arr[GRCh37] 1q44(245365578_245706269)x3	0.341	0		mat
153	M	6	arr[GRCh37] 2p22.3(35688544_36439754)x1	0.751	0		pat
94	F	0	arr[GRCh37] 2p23.1(31644359_31854143)x3,Xq28(148770810_149494461)x3	0.210; 0.724	1; 0	SRC5A2	pat; pat
66	M	17	arr[GRCh37] 2p24.3(14147182_15577591)x3	1.430	1	NBAS	mat
443	M	2	arr[GRCh37] 2q11.1(95529039_96040185)x3	0.511	0		pat
72	M	18	arr[GRCh37] 3q26.32(176694370_176917249)x3	0.223	1	TBL1XR1	de novo
238	M	15	arr[GRCh37] 4q21.22(82614627_82833333)x3,4q22.3q23(98722563_98959662)x1	0.219; 0.237	0; 0		mat; mat
52	M	3	arr[GRCh37] 4q28.3(135880364_137349407)x1	1.469	0		pat
369	M	4	arr[GRCh37] 6p12.1(53908951_54614050)x3	0.705	0		pat
221	F	11	arr[GRCh37] 6q11.1(61982931_62707643)x3	0.725	0		mat
131	F	9	arr[GRCh37] 6q12(65566720_65794081)x1	0.227	1	EYS	pat
272	M	9	arr[GRCh37] 6q13(74476489_75033762)x3,12q24.13q24.21(114269080_114518222)x3	0.557; 0.249	0; 0		mat; pat
477	M	6	arr[GRCh37] 6q25.1(149904823_150354051)x3	0.449	0		mat
374	M	6	arr[GRCh37] 6q27(169936233_170228733)x3	0.293	1	ERMARD	pat
322	F	7	arr[GRCh37] 7p22.2(3872452_4091514)x1	0.219	0		mat
248	M	4	arr[GRCh37] 7p21.3(8970993_9175833)x1	0.205	0		mat
320	F	8	arr[GRch37] 7p21.2(15593270_16255671)x1	0.662	1	ISPD	mat
526	F	11	arr[GRCh37] 7p15.3(23564766_24126388)x3	0.562	0		pat
290	M	7	arr[GRCh37] 7q11.23(72808001_73357258)x1	0.549	0		mat
223	M	2	arr[GRCh37] 7q31.33(125336453_125853092)x1	0.517	0		pat
336	F	1	arr[GRCh37] 8q24.21(130818619_131107320)x3	0.289	0		mat
115	M	7	arr[GRCh37] 8q24.23q24.3(139709084_140403084)x3	0.694	0		mat
459	F	7	arr[GRCh37] 8q24.23q24.3(139769115_140427744)x3	0.659	0		pat
157	F	1	arr[GRCh37] 9p21.2(27458043_27773010)x3	0.315	1	C9orf72	pat
178	F	0	arr[GRCh37] 9q21.13(77992580_78460683)x1	0.468	0		pat
426	M	1	arr[GRCh37] 10p15.3(2245932_2581063)x1	0.335	0		n/a
307	M	0	arr[GRCh37] 10p15.1(4875224_5139909)x1	0.265	1	AKR1C2	pat
520	F	11	arr[GRCh37] 10q11.23(51664020_52153320)x3	0.489	0		mat
209	F	4	arr[GRCh37] 11q14.1(84133039_84349772)x1	0.217	0		mat
340	M	15	arr[GRCh37] 11q22.3(106068153_107006870)x1	0.939	0		pat
341	F	16	arr[GRCh37] 12q21.31(85949922_86293633)x3	0.344	0		pat
437	M	12	arr[GRCh37] 12q24.13q24.21(114259761_114634079)x3	0.374	0		mat
159	F	2	arr[GRCh37] 12q24.33(133153200_133819092)x1	0.666	3	P2RX2, POLE1, ANKLE2	pat
267	M	5	arr[GRCh37] 14q12(27305851_27651439)x3	0.346	0		mat
100	M	0	arr[GRCh37] 14q23.3(67176479_67449489)x1,Xq28(148651627_149158219)x2	0.273; 0.507	1; 0	GPHN	pat; mat
136	M	11	arr[GRCh37] 14q32.31(102488934_102991553)x3	0.503	2	DYNC1H1, TECPR2	mat
230	F	3	arr[GRCh37] 16q23.1(78084187_78706022)x3,Xp11.22(50352493_50608326)x3	0.622; 0.256	1; 1	WWOX, SHROOM4	pat; pat
73	F	1	arr[GRCh37] 17q11.2(31359863_31685464)x1	0.326	0		mat
142	F	8	arr[GRCh37] 17q22(50983095_51313628)x1	0.331	0		pat
122	F	4	arr[GRCh37] 17q22(51064441_51653259)x3	0.589	0		mat
68	F	5	arr[GRCh37] 18q12.1(29394209_29621304)x3	0.227	1	RNF125	mat
146	M	2	arr[GRCh37] 20q11.21(29842786_30118643)x3	0.276	0		mat
165	M	16	arr[GRCh37] 22q13.32q13.33(49315595_50181440)x3	0.866	0		pat
390	F	5	arr[GRCh37] Xp22.32(4619762_4995869)x3,Xp22.32p22.31(5989509_6278616)x3	0.376; 0.289	0; 1	NLGN4	pat; pat
101	M	1	arr[GRCh37] Xq25(126400932_126802840)x2,Xq26.2(131697460_132385040)x2	0.402; 0.688	0; 0		mat; mat
275	F	0	arr[GRCh37] Xq27.1q27.2(140226100_140919037)x3	0.693	0		mat
511	M	4	arr[GRCh37] Yq11.222(21116119_21510513)x2	0.394	0		pat
n/a = not assessed (maternal, paternal, or both parental DNA samples were not available)
mat = maternal origin, pat=paternal origin
